# Supplementary material for: Development of machine learning models for patients in the high intrahepatic cholangiocarcinoma incidence age group
Source: BMC Geriatr. 2024 Jun 25;24:553. doi: 10.1186/s12877-024-05154-3 (PMC11197277; doi:10.1186/s12877-024-05154-3)
Supplement: Supplementary file 2 — Supplementary Material 2 [file 12877_2024_5154_MOESM2_ESM.xlsx]

## Sheet: supplement 2
Supplementary 2. Details of 58 patients with intrahepatic cholangiocarcinoma in the external validation cohort.
Patient_ID	Survival_months	Vital_status.x	Age	Sex	Marital_status	Stage_Group	Grade	Months_from_diagnosis_to_treatment.x	Surgery_Prim_Site	Regional_Lymph_Surgery	Radiation	Chemotherapy.x	Tumor_Size	Systemic_Surgery_Seq.x	Sequence_number.x	Total_number.x	T	N	M	Time
1827462	45	alive	56	Male	Divorced	II	Grade II	0~1	hepatectomy	4 or more removed	None/Unknown	yes	<5cm	after surgery	One primary only	one	T2	N0	M0	2019
1932310	25	death	62	Male	Married	I	Grade II	0~1	hepatectomy	None	yes	yes	<5cm	after surgery	One primary only	one	T1a	N1	M0	2019
1935310	45	death	63	Female	Married	I	Grade II	2~3	hepatectomy	1 to 3 removed	None/Unknown	None/Unknown	5~10cm	after surgery	One primary only	one	NA	NA	NA	2019
10037410	13	death	65	Male	Married	III	Grade III	0~1	hepatectomy	None	None/Unknown	yes	<5cm	after surgery	One primary only	one	T3	N0	M0	2020
10042356	39	death	65	Female	Widow	II	Grade I	0~1	hepatectomy	None	None/Unknown	None/Unknown	<5cm	after surgery	not 1st primary	two	T2	N0	M0	2019
10053568	37	alive	63	Female	Married	I	Grade III	0~1	hepatectomy	None	None/Unknown	None/Unknown	5~10cm	No and/or surgical procedures	One primary only	one	T1b	N0	M0	2020
10053895	38	alive	67	Male	Married	I	Grage III	0~1	hepatectomy	None	None/Unknown	yes	5~10cm	after surgery	One primary only	one	T1a	N0	M0	2020
10069034	24	death	62	Male	Married	I	Grade I	>3	hepatectomy	None	None/Unknown	yes	<5cm	after surgery	One primary only	one	T1a	N0	M0	2020
10069442	31	death	70	Male	Married	III	Grade III	0~1	hepatectomy	None	yes	yes	5~10cm	after surgery	One primary only	one	T4	N0	M0	2020
10069671	27	death	53	Male	Married	I	Grade II	0~1	hepatectomy	None	None/Unknown	yes	<5cm	after surgery	One primary only	one	T1a	N0	M0	2020
10075633	12	death	67	Male	Married	II	Grade III	0~1	local tumor destruction	None	None/Unknown	yes	5~10cm	No and/or surgical procedures	One primary only	one	T1	N1	M0	2020
10081330	34	alive	66	Male	Married	II	Grade II	0~1	hepatectomy	None	None/Unknown	None/Unknown	>10cm	after surgery	One primary only	one	T2	N0	M0	2020
10081367	18	death	65	Female	Married	II	Grade II	>3	local tumor destruction	None	None/Unknown	yes	5~10cm	No and/or surgical procedures	One primary only	one	T2	N0	M0	2020
10093528	33	alive	62	Male	Married	I	Grade II	0~1	hepatectomy	None	None/Unknown	None/Unknown	<5cm	after surgery	One primary only	one	T1b	N0	M0	2020
10097005	33	alive	63	Female	Married	II	Grade II	2~3	transplantation	None	None/Unknown	None/Unknown	5~10cm	both before and after surgery	One primary only	one	T2	N0	M0	2020
10105102	32	alive	60	Female	Married	I	Grade II	0~1	hepatectomy	None	None/Unknown	None/Unknown	5~10cm	after surgery	1st of 2 or more primaries	two	T1b	N0	M0	2021
10117040	4	death	67	Female	Married	III	Grade III	0~1	no surgery	1 to 3 removed	None/Unknown	None/Unknown	5~10cm	No and/or surgical procedures	One primary only	one	T4	N1	M0	2021
10122216	12	death	63	Male	Married	III	Grade II	0~1	hepatectomy	None	yes	yes	5~10cm	both before and after surgery	One primary only	one	T4	N0	M0	2021
10123683	30	death	66	Female	Married	II	Grade II	0~1	hepatectomy	None	None/Unknown	None/Unknown	5~10cm	after surgery	One primary only	one	T2	N0	M0	2020
10125269	29	alive	60	Female	Married	I	Grade II	2~3	hepatectomy	None	None/Unknown	None/Unknown	<5cm	No and/or surgical procedures	One primary only	one	T1	N0	M0	2021
10128918	4	death	63	Male	Married	III	Grade III	0~1	no surgery	1 to 3 removed	None/Unknown	None/Unknown	5~10cm	No and/or surgical procedures	One primary only	one	T3	N0	M0	2021
10135094	29	alive	67	Female	Married	I	Grade II	0~1	hepatectomy	None	None/Unknown	yes	<5cm	after surgery	One primary only	one	T1b	N0	M0	2021
10136248	5	death	72	Female	Married	III	Grade II	>3	local tumor destruction	None	None/Unknown	None/Unknown	5~10cm	after surgery	One primary only	one	T4	N0	M0	2021
10152053	30	alive	61	Male	Married	I	Grade II	2~3	hepatectomy	None	None/Unknown	yes	<5cm	after surgery	One primary only	one	T1b	N0	M0	2021
10186835	29	death	68	Female	Married	II	Grade I	0~1	hepatectomy	1 to 3 removed	None/Unknown	yes	5~10cm	after surgery	One primary only	one	T2	N0	M0	2021
10191124	23	death	57	Male	Divorced	I	Grade II	0~1	hepatectomy	None	yes	yes	<5cm	after surgery	One primary only	one	T1a	N0	M0	2021
10213774	23	alive	50	Male	Married	I	Grade II	2~3	hepatectomy	None	None/Unknown	yes	<5cm	after surgery	One primary only	one	T1a	N0	M0	2021
10250767	10	death	67	Male	Married	III	Grade II	0~1	hepatectomy	1 to 3 removed	None/Unknown	yes	5~10cm	after surgery	One primary only	one	T2	N1	M0	2021
10269996	19	alive	50	Male	Married	II	Grade I	0~1	hepatectomy	None	None/Unknown	None/Unknown	<5cm	after surgery	One primary only	one	T2	N0	M0	2022
10281456	18	alive	60	Female	Married	III	Grade I	2~3	transplantation	4 or more removed	None/Unknown	yes	5~10cm	both before and after surgery	One primary only	one	T4	N1	M0	2022
10285613	9	death	70	Male	Married	III	Grade II	2~3	local tumor destruction	1 to 3 removed	None/Unknown	None/Unknown	5~10cm	after surgery	One primary only	one	T4	N1	M0	2022
10293226	12	death	54	Female	Married	III	Grade III	0~1	hepatectomy	4 or more removed	None/Unknown	yes	5~10cm	after surgery	One primary only	one	T1b	N1	M0	2022
10305160	16	alive	65	Female	Married	I	Grade II	0~1	hepatectomy	None	None/Unknown	yes	<5cm	after surgery	One primary only	one	T1a	N0	M0	2022
10307660	5	death	55	Female	Married	III	Grade II	0~1	no surgery	None	None/Unknown	None/Unknown	5~10cm	after surgery	not 1st primary	two	T2	N1	M0	2022
10308622	16	alive	62	Male	Married	I	Grade II	0~1	hepatectomy	1 to 3 removed	None/Unknown	None/Unknown	<5cm	after surgery	One primary only	one	T1a	N0	M0	2022
10312753	11	death	55	Male	Married	II	Grade II	0~1	transplantation	1 to 3 removed	None/Unknown	yes	5~10cm	both before and after surgery	One primary only	one	T2	N0	M0	2022
10349135	13	alive	52	Female	Married	I	Grade III	0~1	hepatectomy	1 to 3 removed	yes	yes	5~10cm	after surgery	One primary only	one	T1b	N0	M0	2022
10366553	2	death	72	Female	Married	III	Grade III	2~3	no surgery	None	None/Unknown	None/Unknown	5~10cm	No and/or surgical procedures	One primary only	one	T4	Nx	M0	2022
10383091	12	alive	51	Male	Married	II	Grade III	0~1	hepatectomy	1 to 3 removed	None/Unknown	yes	<5cm	both before and after surgery	not 1st primary	two	T2	N0	M0	2022
10385482	15	alive	63	Female	Married	II	Grade II	0~1	local tumor destruction	None	None/Unknown	yes	5~10cm	No and/or surgical procedures	One primary only	one	T2	N0	M0	2022
10387659	11	alive	68	Male	Married	IV	Grade II	0~1	local tumor destruction	1 to 3 removed	None/Unknown	yes	5~10cm	after surgery	One primary only	one	T4	Nx	M1	2022
10411295	6	death	67	Female	Married	IV	Grade II	2~3	no surgery	None	None/Unknown	yes	>10cm	No and/or surgical procedures	One primary only	one	T4	N1	M1	2023
10426004	8	alive	66	Female	Married	I	Grade II	0~1	hepatectomy	None	None/Unknown	None/Unknown	<5cm	No and/or surgical procedures	One primary only	one	T1	N0	M0	2023
10434261	7	death	68	Male	Married	II	Grade II	0~1	local tumor destruction	None	None/Unknown	yes	5~10cm	No and/or surgical procedures	One primary only	one	T2	N0	M0	2023
10455377	6	alive	73	Female	Married	I	Grade II	0~1	hepatectomy	None	None/Unknown	yes	<5cm	after surgery	One primary only	one	T1a	N0	M0	2023
10479648	5	alive	72	Female	Married	I	Grade II	0~1	hepatectomy	None	None/Unknown	None/Unknown	<5cm	No and/or surgical procedures	One primary only	one	T1a	N0	M0	2023
10505148	3	alive	68	Female	Married	I	Grade II	0~1	no surgery	None	None/Unknown	None/Unknown	<5cm	No and/or surgical procedures	One primary only	one	T1a	N0	M0	2023
10512146	2	alive	58	Male	Married	I	Grade II	0~1	hepatectomy	4 or more removed	None/Unknown	None/Unknown	>10cm	after surgery	One primary only	one	T1b	N0	M0	2023
20050531	20	death	56	Female	Married	I	Grade I	0~1	hepatectomy	1 to 3 removed	None/Unknown	None/Unknown	<5cm	No and/or surgical procedures	One primary only	one	T1a	N0	M0	2021
20071400	12	death	59	Female	Married	I	Grade II	0~1	hepatectomy	None	None/Unknown	None/Unknown	<5cm	after surgery	One primary only	one	T1	N0	M0	2022
20101482	6	death	57	Male	Married	III	Grade II	0~1	hepatectomy	1 to 3 removed	None/Unknown	None/Unknown	<5cm	No and/or surgical procedures	One primary only	one	T2	N1	M0	2022
20104890	11	death	67	Male	Married	III	Grade II	0~1	hepatectomy		None/Unknown	None/Unknown	<5cm	No and/or surgical procedures	One primary only	one	T4	N0	M0	2022
20113681	11	alive	61	Female	Married	III	Grade II	0~1	hepatectomy	None	None/Unknown	yes	5~10cm	after surgery	One primary only	one	T4	N1	M0	2022
20124610	2	death	69	Female	Widow	III	Grade III	0~1	no surgery	None	None/Unknown	None/Unknown	5~10cm	No and/or surgical procedures	One primary only	one	T4	N1	M0	2023
20132253	6	alive	55	Female	Married	III	Grade II	0~1	hepatectomy	4 or more removed	None/Unknown	yes	5~10cm	after surgery	not 1st primary	two	T4	N1	M0	2023
20141502	5	alive	52	Female	Married	II	Grade II	0~1	hepatectomy	None	None/Unknown	None/Unknown	5~10cm	after surgery	One primary only	one	T2	N0	M0	2023
20157318	2	alive	55	Male	Married	II	Grade II	0~1	hepatectomy	None	None/Unknown	None/Unknown	<5cm	after surgery	One primary only	one	T2	N0	M0	2023
20159805	2	alive	56	Female	Married	I	Grade III	2~3	hepatectomy	None	None/Unknown	None/Unknown	5~10cm	No and/or surgical procedures	One primary only	one	T1b	N0	M0	2023
